# Supplementary material for: Potential Immunohistochemical Biomarkers for Grading Oral Dysplasia: A Literature Review
Source: Biomedicines. 2024 Mar 5;12(3):577. doi: 10.3390/biomedicines12030577 (PMC10967812; doi:10.3390/biomedicines12030577)
Supplement: Supplementary file 1 [file biomedicines-12-00577-s001.zip]

Archive with 1 entries (1 files):
- biomedicines-2900699-supplementary.pdf
